# Supplementary material for: Characterization of Homeodomain Proteins at the Aβ Sublocus in Schizophyllum commune and Their Role in Sexual Compatibility and Development
Source: J Fungi (Basel). 2025 Jun 13;11(6):451. doi: 10.3390/jof11060451 (PMC12193891; doi:10.3390/jof11060451)
Supplement: Supplementary file 1 [file jof-11-00451-s001.zip]

Archive with 1 entries (1 files):
- jof-3622649-supplementary.pdf
